# Supplementary material for: Exposure to Spoken Communication During the COVID-19 Pandemic Among Children With Cochlear Implants
Source: JAMA Netw Open. 2023 Oct 27;6(10):e2339042. doi: 10.1001/jamanetworkopen.2023.39042 (PMC10611997; doi:10.1001/jamanetworkopen.2023.39042)
Supplement: Supplement 1. — eTable 1. Mean (95% Confidence Interval) Exposure to Speech in Noise eTable 2. Mean (95% Confidence Interval) Exposure to Speech Alone [file jamanetwopen-e2339042-s001.xlsx]

## Sheet: Table of contents
Wener E, Booth L, Bensky H, et al. Exposure to spoken communication during the COVID-19 pandemic among children with cochlear implants. JAMA Netw Open. 2023;6(10):e2339042. doi:10.1001/jamanetworkopen.2023.39042
This supplemental material has been provided by the authors to give readers additional information about their work.
eTable 1. Mean (95% Confidence Interval) Exposure to Speech in Noise
eTable 2. Mean (95% Confidence Interval) Exposure to Speech Alone

## Sheet: eTable 1
eTable 1	Mean (95% confidence interval)exposure to speech in noise					*significant change
PRE-PANDEMIC
	Pre-school aged			School aged
	Bilateral CI	Unilateral CI		Bilateral CI	Unilateral CI
Hours/day	2.4	2.4		3.5	3.2
	(2.2-2.6)	(1.2-2.6)		(3.3-3.7)	(3.0-3.5)
% of daily CI use	26	29.2		31.9	34.5
	(24.4-27.5)	(27.1-31.4)		(30.5-33.4)	(32.6-36.3)
PANDEMIC CHANGES
	Pre-school aged			School aged
Early pandemic
	Bilateral CI	Unilateral CI		Bilateral CI	Unilateral CI
Hours/day	0.2	-0.4		-1.5	-1.8
	(-0.1-0.4)	(-1.1-0.3)		(-1.8- -1.3)*	(-2.3- -1.3)*
% of daily CI use	0.8	-3.3		-12.2	-15.5
	(-1.1-2.7)	(-8.6-2.0)		(-14.1- -10.2)*	(-20.4- -10.7)*
Late pandemic
	Bilateral CI	Unilateral CI		Bilateral CI	Unilateral CI
Hours/day	0.7	1.4		-1.1	-1.4
	(0.4-1.0)*	(0.1-2.7)*		(-1.4- -0.9)*	(-1.9- -1.0)*
% of daily CI use	2.4	7		-7.6	-8.8
	(0.1-4.7)*	(-3.5-17.5)		(-9.6- -5.6)*	(-12.2- -5.4)*

## Sheet: eTable 2
eTable 2.	Mean (95% Confidence Interval) Exposure to Speech Alone
PRE-PANDEMIC
	Pre-school aged			School aged
	Bilateral CI	Unilateral CI		Bilateral CI	Unilateral CI
Hours/day	1.6	1.8		1.9	1,7
	(1.5-1.8)	(1.6-2.1)		(1.5-1.8)	(1.5-2.1)
% of daily CI use	18.2	22.6		16.9	17.8
	(16.6-19.8)	(20.7-24.5)		(15.4-18.4)	(16.0-19.5)
PANDEMIC CHANGES
	Pre-school aged			School aged
Early pandemic
	Bilateral CI	Unilateral CI		Bilateral CI	Unilateral CI
Hours/day	0.6	-0.1		0	-0.7
	(0.4-0.7)*	(-0.6-0.4)		(-0.2-0.2)	(-1.0- -0.3)*
% of daily CI use	5.2	-1.1		-12.2	-3.1
	(3.1-7.4)*	(-4.6-2.4)		(-14.1- -10.2)*	(-5.7- -0.5)*
Late pandemic
	Bilateral CI	Unilateral CI		Bilateral CI	Unilateral CI
Hours/day	0.9	-0.2		0.1	-0.7
	(0.7-1.1)*	(-1.4- 0.7)		(-0.1- 0.2)	(-1.0- -0.4)*
% of daily CI use	6.1	-4.9		2.7	-2.7
	(3.6-8.6)*	(-12.0-2.2)		(0.5-4.9)*	(-4.9- -0.5)*
